# Supplementary material for: Critical Drug Loss Induced by Silicone and Polyurethane Implantable Catheters in a Simulated Infusion Setup with Three Model Drugs
Source: Pharmaceutics. 2021 Oct 16;13(10):1709. doi: 10.3390/pharmaceutics13101709 (PMC8539077; doi:10.3390/pharmaceutics13101709)
Supplement: Supplementary file 1 [file pharmaceutics-13-01709-s001.zip]

Archive with 2 entries (2 files):
- supplementary/pharmaceutics-1389377-sm.pdf
- supplementary/Raw_data.xlsx
